# Supplementary material for: 1,3,5-Triazine as Branching Connector for the Construction of Novel Antimicrobial Peptide Dendrimers: Synthesis and Biological Characterization
Source: Int J Mol Sci. 2024 May 28;25(11):5883. doi: 10.3390/ijms25115883 (PMC11172478; doi:10.3390/ijms25115883)
Supplement: Supplementary file 1 [file ijms-25-05883-s001.zip]

Archive with 1 entries (1 files):
- ijms-3004957-supplementary.pdf
